# Supplementary material for: Brain Tissue-Derived Extracellular Vesicle Mediated Therapy in the Neonatal Ischemic Brain
Source: Int J Mol Sci. 2022 Jan 6;23(2):620. doi: 10.3390/ijms23020620 (PMC8775954; doi:10.3390/ijms23020620)
Supplement: Supplementary file 1 [file ijms-23-00620-s001.zip]

Archive with 1 entries (1 files):
- ijms-1512598-supplementary.pdf
